# Supplementary material for: ProToxin, a Predictor of Protein Toxicity
Source: Toxins (Basel). 2025 Oct 1;17(10):489. doi: 10.3390/toxins17100489 (PMC12567798; doi:10.3390/toxins17100489)
Supplement: Supplementary file 1 [file toxins-17-00489-s001.zip]

Archive with 1 entries (1 files):
- toxins-3849033-supplementary.pdf
